# Supplementary material for: Distinctive Cellular and Metabolic Reprogramming in Porcine Lung Mononuclear Phagocytes Infected With Type 1 PRRSV Strains
Source: Front Immunol. 2020 Dec 7;11:588411. doi: 10.3389/fimmu.2020.588411 (PMC7750501; doi:10.3389/fimmu.2020.588411)
Supplement: Supplementary file 1 [file DataSheet_1.zip]

Archive with 5 entries (5 files):
- Data Sheet 1.PDF
- Data Sheet 2.PDF
- Data Sheet 3.csv
- Data Sheet 4.csv
- Data Sheet 5.csv
