# Supplementary material for: Distinctive Cellular and Metabolic Reprogramming in Porcine Lung Mononuclear Phagocytes Infected With Type 1 PRRSV Strains
Source: Front Immunol. 2020 Dec 7;11:588411. doi: 10.3389/fimmu.2020.588411 (PMC7750501; doi:10.3389/fimmu.2020.588411)
Supplement: Supplementary file 1 [file DataSheet_1.zip › Data Sheet 3.csv]

GEO GSM record ID GEO dataset Source Description of the cell type
GSM538231_EA07068_87581_MoGene_DC2.LU#1.CEL.gz GSE15907 ImmGen Microarray Phase 1 lung cDC2
GSM538232_EA07068_87582_MoGene_DC2.LU#2.CEL.gz GSE15907 ImmGen Microarray Phase 1 lung cDC2
GSM538233_EA07068_87583_MoGene_DC2.LU#3.CEL.gz GSE15907 ImmGen Microarray Phase 1 lung cDC2
GSM538248_EA07068_87573_MoGene_DC2.SP#5.CEL.gz GSE15907 ImmGen Microarray Phase 1 spleen cDC2
GSM538249_EA07068_87575_MoGene_DC2.SP#7.CEL.gz GSE15907 ImmGen Microarray Phase 1 spleen cDC2
GSM538250_EA07068_90311_MoGene_DC2.SP#8.CEL.gz GSE15907 ImmGen Microarray Phase 1 spleen cDC2
GSM538251_EA07068_90312_MoGene_DC2.SP#9.CEL.gz GSE15907 ImmGen Microarray Phase 1 spleen cDC2
GSM538258_EA07068_87571_MoGene_DC1.SP#5.CEL.gz GSE15907 ImmGen Microarray Phase 1 spleen cDC1
GSM538259_EA07068_87572_MoGene_DC1.SP#6.CEL.gz GSE15907 ImmGen Microarray Phase 1 spleen cDC1
GSM538260_EA07068_90308_MoGene_DC1.SP#8.CEL.gz GSE15907 ImmGen Microarray Phase 1 spleen cDC1
GSM538261_EA07068_90309_MoGene_DC1.SP#9.CEL.gz GSE15907 ImmGen Microarray Phase 1 spleen cDC1
GSM538282_EA07068_87584_MoGene_MF.LU#1.CEL.gz GSE15907 ImmGen Microarray Phase 1 lung macrophage
GSM538283_EA07068_87585_MoGene_MF.LU#2.CEL.gz GSE15907 ImmGen Microarray Phase 1 lung macrophage
GSM538284_EA07068_87586_MoGene_MF.LU#3.CEL.gz GSE15907 ImmGen Microarray Phase 1 lung macrophage
GSM605826_EA07068_90310_MoGene_DC2.SP#4.CEL.gz GSE15907 ImmGen Microarray Phase 1 spleen cDC2
GSM605827_EA07068_90307_MoGene_DC1.SP#7.CEL.gz GSE15907 ImmGen Microarray Phase 1 spleen cDC1
GSM854241_EA07068_142685_MOGENE-1_0-ST-V1_DC.103+11B-.LU_1_N2.CEL.gz GSE15907 ImmGen Microarray Phase 1 lung cDC1
GSM854242_EA07068_142686_MOGENE-1_0-ST-V1_DC.103+11B-.LU_2_N2.CEL.gz GSE15907 ImmGen Microarray Phase 1 lung cDC1
GSM854269_EA07068_142689_MOGENE-1_0-ST-V1_DC.103-11B+24+.LU_1_N2.CEL.gz GSE15907 ImmGen Microarray Phase 1 lung cDC2
GSM854270_EA07068_142690_MOGENE-1_0-ST-V1_DC.103-11B+24+.LU_2_N2.CEL.gz GSE15907 ImmGen Microarray Phase 1 lung cDC2
GSM1136119_EA07068_260297_MOGENE-1_0-ST-V1_MF.11C-11B+.LU_1.CEL.gz GSE37448 ImmGen Microarray Phase 2 lung macrophage
GSM1136120_EA07068_260298_MOGENE-1_0-ST-V1_MF.11C-11B+.LU_2.CEL.gz GSE37448 ImmGen Microarray Phase 2 lung macrophage
GSM1136121_EA07068_260299_MOGENE-1_0-ST-V1_MF.11C-11B+.LU_3.CEL.gz GSE37448 ImmGen Microarray Phase 2 lung macrophage
GSM1136122_EA07068_260300_MOGENE-1_0-ST-V1_MF.ALV.LU_1.CEL.gz GSE37448 ImmGen Microarray Phase 2 lung alvelolar macrophage
GSM1136123_EA07068_260301_MOGENE-1_0-ST-V1_MF.ALV.LU_2.CEL.gz GSE37448 ImmGen Microarray Phase 2 lung alvelolar macrophage
GSM1136124_EA07068_260302_MOGENE-1_0-ST-V1_MF.ALV.LU_3.CEL.gz GSE37448 ImmGen Microarray Phase 2 lung alvelolar macrophage
GSM1940730_WT_GM_IL4_MoDC.CEL.gz GSE75015 K. Murphy’s laboratory spleen MoMac
GSM1940734_WTCD24_DCs.CEL.gz GSE75015 K. Murphy’s laboratory spleen cDC1
GSM1940741_WT2_SirpaDC.CEL.gz GSE75015 K. Murphy’s laboratory spleen cDC2
GSM2180136_WT_GM_IL4_MoDC_2.CEL.gz GSE75015 K. Murphy’s laboratory spleen MoMac
