# Supplementary material for: Distinctive Cellular and Metabolic Reprogramming in Porcine Lung Mononuclear Phagocytes Infected With Type 1 PRRSV Strains
Source: Front Immunol. 2020 Dec 7;11:588411. doi: 10.3389/fimmu.2020.588411 (PMC7750501; doi:10.3389/fimmu.2020.588411)
Supplement: Supplementary file 1 [file DataSheet_1.zip › Data Sheet 4.csv]

DC_VS_MAC_MINTEST_MAXREF_1.2 SPLEEN_CDC1_MINTEST_MAXREF_1.0 LUNG_CDC1_MINTEST_MAXREF_1.0 SPLEEN_CDC2_MINTEST_MAXREF_1.0 MAC_VS_DC_MINTEST_MAXREF_1.2 LUNG_MF_MINTEST_MAXREF_1.2 LUNG_MOMAC_MINTEST_MAXREF_1.2
STAT4 NCK2 MRPL52 ADAM23 CANX DDB1 ANAPC1
ADAM23 EEF1B2 PSAP GPR161 RAB14 ATP6V0D1 DCTN5
SP110 DENND1B RAB7A CHST10 DERL1 RRAGC SPATS2L
GPR35 IVNS1ABP SSR3 RNF149 TXNDC12 GOLM1 SERPINB8
PHLPP1 SELL RPS27 MYO1B NCSTN ATP6V1H RNASEL
KIF21B TBC1D8 NMT1 PLEKHM3 SNAPIN DST GLUL
SNORD79 AP1S3 DERL1 DOCK10 PPM1A SLC9A4 MFSD6
CD244 CACNA1E ABHD17A NAV1 NAA60 SLC9A2 STEAP3
DUSP10 SLAMF8 COPA PTPRC TRAPPC4 XRCC5 NPL
BATF3 HBS1L CIC ACKR1 BMPR2 B3GNT7 RALGPS2
TBC1D8 RPF2 ANAPC1 CADM3 NRP2 AGAP1 PEA15
MREG RTCB DIS3L2 FLVCR1 RAB29 RAMP1 CITED2
AP1S3 SNORA65 ATG16L1 ZBTB24 RNASEL MGAT5 SLC18B1
SLAMF8 TRIM7 ASB1 HERC4 GLUL TOR1AIP2 MICU1
AKT3 SYNRG ING5 RIC8B CDC42BPA FAM78B VSIR
TRAF3IP3 SPOP PHLPP1 MAN1A1 TMEM63A CKS2 ETV5
FYN MAP2K6 CYB5R1 PLXNC1 LACTB2 PTP4A1 DUSP6
ASS1 VRK2 IRF6 IKZF1 TGFBRAP1 BEND6 KITLG
CHST11 CYFIP2 SUMO2 HNRNPH1 AKR1B1 SLC39A10 CD63
STAT2 CD300C TRAM2 ENO3 ABCB6 AKR1B1 EYA4
STX11 ARID4A DNAJB6 RAB37 MARCO FN1 SLC29A3
SRGN EIF2B2 TRAK2 EWSR1 RNPEP PECR ADAMTSL5
TMTC2 MAP4K5 SNORD58 DDX5 LYPLAL1 TUBA4A NFIC
DBNL LTBP2 PPP1R12B TCF7 SLC18B1 HDAC4 MON2
BCL11A ALKBH1 C1orf21 CDC42SE2 AIFM2 RASSF5 SELENOM
IL12B RNF144B NUF2 ZNF496 CSTB MR1 AP1B1
GM2A HABP4 MNDA SPNS3 GPX4 XPR1 EGFR
ENO3 ZNF366 ADSS CRLF3 POC1B QSOX1 CNRIP1
ATP2A3 RALA ZBTB2 TBX21 GNS AHCTF1 PMP22
MTMR4 TUBB2B ARHGAP18 HAP1 DSE PSEN2 GAS7
MAP2K6 TIFAB FYN KANSL1 PALD1 CAPN2 RAB34
REL ZNF367 EEF2 DNMT3A APPL2 FBXO30 CCL2
CYFIP2 PTCD2 PIP5K1C FAM49A CHPT1 PERP IGFBP4
CCL5 ERBIN TIMELESS CIPC IRAK3 SGK1 ATP6V0A1
MSI2 PARP8 SARNP RTN1 SLC16A7 FRK TANC2
CCR7 EPSTI1 POLR2E ZBTB25 RBMS2 AIFM2 MFSD11
MAP3K14 PHF11 KLF16 ASB2 RAB1A EGR2 CEP68
ASAP2 DOCK5 CAND1 LYST TBC1D9B ITGB2 RHBDF1
ID2 FAM91A1 RTN4 IL6ST KIF3A MFSD12 WDR81
TSPAN13 PDE1B FBXW11 CARMIL1 FLOT2 GNPTAB SCPEP1
GPR68 YEATS2 IL12B SEMA4D ATP6V0A1 LRIG3 XYLT2
ASB2 ZC3H7A RACK1 PTCH1 TMEM106A MMP19 ABCA9
JARID2 PDIA5 OSER1 ABHD6 GRN PLEKHG1 CBR2
ZNF366 TAP1 ITGAE SLAIN1 TANC2 GINM1 ETV1
SEMA4D WDR43 DHRS13 UBAC2 ARSG ENPP1 FOS
H2AFY RPS28 SPAG5 UBE2E2 TMEM104 SMPD2 NOVA1
MAST4 CD2AP PPM1D BLK MFSD11 PALD1 SNX6
FLNB CSNK1A1 CNP COMMD6 GAA VPS26A ZFP36L1
PHF11 TMEM134 RPL27 MYCBP2 TCN2 ADARB1 KLF6
DENND3 HELLS RPTOR GPR18 GAS2L1 CRY1 CMAH
LRRK2 FMNL2 CHRNB1 CTNND2 LTC4S DRAM1 TPPP
CACNB3 PFKFB3 ELP5 DENND3 ULK2 RASSF3 MEF2C
IL7R ITGA8 MMP28 OTULIN TNFSF12 PIP4K2C SSBP2
ITGB7 MINDY3 ITGA3 NCALD CTNS VSTM2A F13A1
CIITA REXO4 PLXDC1 MAPK11 PLEKHM1 VPS54 DIRAS2
HES1 STRBP PRPSAP1 PRKDC LGALS3BP PNPT1 ARHGEF3
CBLB RAB33B PCYT2 BEX4 ADCY3 MGAT4B NT5DC2
SINHCAF FMO5 KIF3C IFNGR2 HS1BP3 DHRS7B NYNRIN
ROGDI DENND2D ODC1 PCP4 LAPTM4A ALOXE3 CACNA1D
BCL6 CYP7B1 TDP1 ROGDI BNIP3L TAX1BP3 STAB1
ALCAM P2RY14 AHR NXPE3 AGMO CLUH SORBS3
AFDN FNIP2 ZBED4 DSCAM SLC38A6 SLC6A4 ITM2B
ITPR3 MAN1A2 VIPAS39 CCR6 NCOA4 CORO6 EDNRB
SLA-DMB CHIA CEP128 IFT140 SNX6 FLOT2 DAB2
TAP1 PTBP2 GPR68 MAPK14 ALDH6A1 UNC119 LIFR
HLA-DOB SRSF11 BTBD7 SLA-DMB SPTLC2 CA4 COL14A1
SLA-DQB1 CCDC107 ITGB8 NRM DIP2C MMD FAM118A
PSMB9 PPT1 GDI2 TFEB SLC12A7 GRB7 MTSS1
HAAO MYCL GPANK1 EML4 AKR1E2 UGP2 FOXRED2
ZEB1 FNDC5 RPS18 CAMKMT LGALS8 EHBP1 A4GALT
HNRNPA1 FUCA1 MBOAT1 DDR1 ACOT13 SEC24A TNFRSF17
SMAD7 NSMAF RPLP0 U6 ATXN1 NME1 SNX29
ZNF516 NDUFAF6 TBCA SATB1 KLHL3 KCNH4 CEBPD
JAK2 ZSCAN20 ADAMTS6 YTHDC2 ARSK NSF OSBPL11
TBC1D10C SLC8B1 PFKP TNFAIP8 SCAMP1 CYB561 RETNLB
RFX3 NAA25 GFOD1 SLC12A2 NNT ACOX1 NLRC3
AVPI1 PREB NUP153 SMAD4 LRMDA ADCY3 ADCY9
BLOC1S2 PPEF2 DBN1 SETBP1 ARHGEF3 BNIP3L ST3GAL6
ITGA4 GUSB BAP1 CHKA GLT8D1 PNPLA8 SPACA6
DUSP2 TRIP6 MAPK1IP1L MTA2 PNP DAAM1 QKI
PLCB4 FLT3 IRF9 SMARCA2 ARL11 SYNE2 NME4
PIP4K2A CCSER1 TRIM35 MARVELD1 CTSB AKAP5 RAB31
NTNG2 CD8B C3orf67 CD5 SH3BP5 ACOT4 COLEC12
TRAF1 CD8A APPL1 AVPI1 BMPR1A FLVCR2 CABLES1
STRBP SLC25A26 DAD1 USP6NL TSPAN14 NCOA4 EGR1
DPP4 BCL2L14 SKA3 RAPGEF1 MAP1LC3B LPIN1 TCF4
FRMD5 COPG2 DPYSL2 DAB2IP SLC7A8 DLD B4GALT6
ZBTB46 RAB43 NCF4 ACVR2A SORBS3 PRKAR2B CD14
LRBA EEFSEC GRAP2 PHF21A ITM2B BZW2 ALDH7A1
CRTC2 CLEC1A SMDT1 RBM38 SELENOP DNAJB9 AFAP1L1
TSPAN2 GPR4 PUF60 ZNF831 DAB2 PYGL RAB3IL1
PTPN22 WHAMM SUN2 ST8SIA6 LMBRD2 SPTLC2 FADS1
ATP8B2 SNORD33 RANGAP1 PIP4K2A GRINA TC2N TBC1D12
CDC14A SLCO3A1 CENPM TRAF1 LGALS1 CLMN ENTPD7
GALNT12 ATG16L2 NAGA BAZ2B WASHC5 DIP2C MS4A7
DNAJC25 GP2 NTAN1 SCN3A CPNE8 DDX46 SLC16A12
MYCL SLC20A2 FAM131A TTC17 ABCD2 ENC1 NRAP
ECE1 GTF2E2 ZBTB11 FRMD5 HMOX2 NET1 DCLRE1C
ACOT7 NLRC5 SOD1 KCNIP3 CEBPD GMDS MRC1
AKNA ARHGAP32 CDC45 DIDO1 OSBPL11 SERPINB1 LRRC8A
FGL2 GCLC CLDN1 TNIK ITGB5 ECI2 PTPRA
RGS12 CCR9 ZDHHC23 SUCNR1 PROS1 MAK MMP9
TBC1D1 DPY19L1 MIS18A RFX5 CBR1 DTNBP1 DNM1
KIT GLCE TMEM50B TSPAN2 COMT ATXN1 EHD4
BRI3BP RNF123 RNPS1 PTPN22 ABCC5 KIF13A ADAM33
LMTK2 ITM2A NEURL1B DKK2 ATP6V1A DDX41 RASSF2
GRK3 GABBR1 SLC44A5 APP MFSD14B THBD
LAT2 DNPH1 PTGER3 CRYZL1 CAST CD93
FLT3 RANBP3 PDE7A SPACA6 MCCC2 SERINC3
TES LEMD2 TMEM131L CLCN7 OCLN PLTP
IRF5 BRD2 RAP1A NEU1 MARVELD2 SLC13A3
TSPAN33 PSMB9 TET2 MED20 NLN NFATC2
AHCYL2 EGFL8 RUNX3 FER RNF180 CP
STRIP2 TUBB UBAP2 MAN2A1 SAMD8 SELENBP1
CCSER1 MRPS18B PTPN3 ANGPTL4 ERC2 MTMR11
ST3GAL5 ZNRD1 SZT2 SLC29A1 SLC39A2 DENND2C
ITPR1 NFYA S100PBP C3 ARL11 P2RY12
BCL2L14 SH3GL1 THEMIS2 CABLES1 SH2D4B IGSF10
PLEKHA5 GTF2F1 RGS12 SNX2 CIDEB ADAM15
PPM1K HAAO KIT NPC1 PRKAA1 HIPK1
MTHFD2 ZFP36L2 ADGRL3 OSBPL1A CMBL S1PR1
RAB43 WDR55 U1 LMAN1 MATN2 SLC7A13
SRGAP3 TNFAIP8 MYO1H CNDP2 ATP6V1C1 USP24
KLRK1 CHSY3 RASAL1 CTSF EMC2 EPS15
PGLYRP1 MZT1 TMEM132C YIF1A MROH1 MKNK1
MAP4K1 TSHZ1 SFSWAP SSH3 ATXN10 PLA2G2D
NAPSA B4GAT1 MDH2 FAM89B ACVR1B PLEKHG5
IL4I1 VPS51 LMTK2 CH25H UBR5 TNFRSF25
RAB30 FEN1 RUNDC3B CPEB3 LRP12 WWP1
PAK1 SNORA19 KMT2C MRC1 CYB5R3 ABCA1
SPINT2 CACUL1 ARAP2 GBGT1 ABCD2 KLF4
SAAL1 PPIG HELQ TBC1D13 LIMA1 HACD4
LRRK1 DUSP2 GRK3 ITGA6 CLEC16A MAN1C1
UVRAG HM13 DTX1 ACP2 MAPK1 ARHGEF10L
STK32C CASS4 FAM234B KATNBL1 LRRC58 STEAP4
ssc-mir-202 CAMK1D AEBP2 BLVRA CD200R1 RBPJ
ADAM8 PROSER2 ETNK1 MERTK CD47 P2RX7
SIGIRR SURF4 CSGALNACT2 MAVS PROS1 DAGLB
ADGRA2 SESTD1 MICAL3 CDS2 ABCC5 SLC10A6
NLRC5 CEP152 PHC1 DSTN LIPH TRPV4
ARL2BP ITPRIPL1 ST8SIA1 CTSA DGKG TPCN1
ADGRG5 CST3 SLC8A2 CEBPB ATP13A3 PCOLCE
FCHO1 BCL2L1 PPP1R14A MED22 APP GNA12
CCDC102A SLC35C2 ISG20 CRAT PRKN PEG10
CBFA2T3 LRBA IPO7 GAPVD1 MSRB1 SMO
TMEM123 DENND4B RELB STOM RAB44 TMEM176A
SESN3 PRKAB2 CEACAM16 DENND1A ABCG1 APOLD1
NECTIN1 GDAP2 FFAR2 ZEB2 TREM1 PTPRO
MPZL3 CENPE UVRAG RBMS1 EZR SGCE
PSTPIP1 RUSC1 SMG1 TFPI CPNE5 HPGDS
LIMD1 STRIP1 NFATC2IP LRRC57 ANGPTL4 EXOC6B
HMGN3 CHD7 STK32C SIGLEC1 CDC42EP3 LRP6
PXYLP1 PHF24 IFITM3 SLC23A2 SVIL PEPD
PIK3CB CCDC171 CCND1 RBBP9 DTNA ARRB1
GPR82 STIL NSD3 THBD HSD17B4 SMPD1
P2RY10 IFNLR1 MYO9B CD93 MKX AP2A2
RRAGB MORN1 HSH2D ABHD12 ABHD3 C5AR1
CPNE3 CYLD SULF2 NPC1 RCN3
SIGMAR1 ADGRG5 NCEH1 REEP5 DHDH
MRPL37 HAUS8 PLD1 HSPA9 IDH2
PHF13 TMEM231 RAP2B ME2 IL16
SELENOI CDYL2 MFSD1 CPT1A SLCO2B1
NRBP1 SLC44A2 PDGFC CYB561A3 LYVE1
KRTCAP3 CDON GLMP CNNM2 GPRC5B
CBFA2T2 LYSMD2 SLC39A1 GRK5 CD209
PAICS PANX1 MINDY1 GAL INPP4B
HPS4 ST14 DRAM2 CAPN1 RNF150
TCTN2 SORL1 FRRS1 BEST1 ssc-mir-23a
NOP14 TMOD2 SELENOF TMEM216 LYL1
TADA2B CEP63 WLS TMEM138 MT1A
CLNK DISP1 ANXA5 CEP78 NTPCR
CCDC149 MED12 P2RY13 GDA NRP1
SMNDC1 ARHGAP6 P2RY12 MAMDC2 GAS6
RPS16 PGLYRP2 LXN FAM189A2 TCIM
SLC12A9 SNX27 ERMP1 ADAM9
GOT2 FCGR1A CH25H GAB1
LNX2 CEPT1 MYOF SMPD3
IRF5 HADH PDLIM1 SIPA1L2
STRIP2 ADGRL2 PIK3AP1 SCAMP2
RPL17-C18orf32 SDCBP HSPA12A KANK2
SMYD5 GGH FRMD4A EPOR
HMCES TLR4 SLC39A12 FLI1
NACC1 DENND4C AK8 TTC12
CHCHD3 FGGY SCRN3 LAYN
FAM131B NFIA LRP4 PEAK1
VGLL4 CSF3R HADHB C15orf39
WNK1 ATP13A2 EMC7 CD276
KLRB1 DHRS3 CHP1 NEO1
SLC1A5 MANEA BLVRA SMAD3
ZNF382 B4GALT1 CDC25B TLN2
SGF29 ABCA1 PLCB1 TCF12
DGAT2 HACD4 DSTN DNAJC13
PPME1 OSBPL9 TBC1D20 CX3CR1
TMCO3 AKR1A1 WFDC10A PLXNA3
PURG MAN1C1 FAM217B STARD8
LSM4 FBLIM1 LY75 TCEAL1
ASF1B PLOD1 GALNT3 CLCN5
TRMT1 KIF1B GPR155 MAGED1
GNAO1 SKI CD44 OPHN1
NUP93 HGF GPCPD1 REPS2
USP10 SLC35F6 BFSP1 PRPS2
IRF8 SH3BP2 ABHD12
ZNF276 BST1 NOL4L
CKAP2 PKD2 PPP1R3D
PLEKHA2 PLOD3 NCEH1
TLR3 CYTH3 GBA
CDKN2AIP PTPN12 KCNN3
SLC35E1 LMBR1 RHOC
ACD GTF3C2 SORT1
CENPT MAN2B2 BCAR3
VPS9D1 SLC2A9 INTS12
QARS SCARB2 MANBA
NCKIPSD WDFY3 LAMTOR3
SLC25A38 EVI5 SYDE2
BARX2 HIP1 MCOLN3
HMGN3 PPP1R9A PAG1
ZBTB38 CCDC126 FNDC3B
ESYT3 MITF WWTR1
SHROOM4 MARCH8 TLR2
P2RY10 LPCAT3 S100A1
PIGA C12orf4 SNX27
PQBP1 MGST1 PHGDH
SUV39H1 PON3 PTGFRN
ACSL4 PON2 CD2
TFEC CHIA
FAM3C SNX7
PDIA4 HADH
PCYOX1 SGMS2
CAMK1 ADGRL2
TMCC1 TGFBR1
ALOX5 TMEM38B
HEBP1 ATG4C
BHLHE41 LEPR
CEBPA EIF2B3
TMEM86A LUZP1
MCEE CHD5
CTSC ASPH
DOCK1 ATP6V0D2
CRACR2B TBC1D2
CD151 TMEM245
C5AR2 SUSD1
C5AR1 PTBP3
PLD3 MEGF9
FCGRT PLIN2
MYO7A CMPK1
SLCO2B1 BTBD19
TPP1 PLK3
TMEM9B CAP1
GGA2 HMGN2
SPNS1 CLIC4
CTSD SEMA3E
MCOLN1 AFAP1
LAMP1 BST1
PPP1R3B TMEM33
SLC27A1 KIAA1211
NR3C2 GPAT3
DNASE2 ARHGAP24
INSR SPP1
TCIM LRRC8B
MSR1 LRRC8D
GAB1 HVCN1
SLC38A7 PLOD3
TRADD CYTH3
ATP6V0D1 PTPN12
TARBP1 LMBR1
SIAE HADHA
CLMP FBXL5
PARP16 PROM1
ICK TAPT1
SH3BGRL2 QDPR
GLB1 CHIC2
EIF1B TMED5
C11orf54 ACADS
APLP2 SERPINE1
ARHGEF12 ZFAND2A
SIDT2 CARD11
ACAT1 FLT1
CORO2B CAV2
SLC17A5 CPED1
TF SNX10
DNAJC13 GARS
ALAS1 PPARG
TEX264 IL17RA
TGFBR2 LPCAT3
ANO10 MRPL51
ATP6 MGST1
COX3 PON3
CYTB PON2
ND6 TCAF1
LONRF3 RPIA
OCRL ARHGAP25
HPRT1 IQSEC1
ATP6AP1 PRICKLE2
CTPS2 CIDEC
LAMP2 ALOX5
RENBP RASSF4
GAB3 ADIPOR2
MPP1 CD9
OPHN1 CLEC7A
REPS2 OLR1
TLR8 HEBP1
PRPS2 BHLHE41
ITPR2
ECH1
C19orf12
FZD4
UCP3
MAPK3
HSD3B7
DHCR7
COX6B2
PLD3
MCTP2
IQGAP1
ABHD17C
P2RY2
ITPRIPL2
SPNS1
PPP2CB
GSR
TUSC3
SLC7A2
ACSL1
LPL
DEF8
LONRF1
KLHL2
TPPP3
KLHDC4
GALNS
FAM89A
SLC36A4
EEPD1
TRIM29
MCAM
PLET1
IL18
PPP2R1B
PARP16
RORA
ANXA2
CCPG1
MYO6
BCKDHB
NT5E
PLSCR4
GK5
XYLB
CTNNB1
ABHD5
RAB3D
ANLN
APLP2
FAM118B
C2CD2L
PAFAH1B2
REXO2
SIK2
DMXL2
NRG4
TMOD3
SLC25A36
STT3B
ACAA1
SLC9A6
ATP7A
LPAR4
ATRN
DIAPH2
NXT2
HTR2C
FAM120C
FAM122B
MORF4L2
CA5B
BMX
