# Supplementary material for: Distinctive Cellular and Metabolic Reprogramming in Porcine Lung Mononuclear Phagocytes Infected With Type 1 PRRSV Strains
Source: Front Immunol. 2020 Dec 7;11:588411. doi: 10.3389/fimmu.2020.588411 (PMC7750501; doi:10.3389/fimmu.2020.588411)
Supplement: Supplementary file 1 [file DataSheet_1.zip › Data Sheet 5.csv]

porcine blood cell specific signatures. Official gene symbols are provided, except when not annotated, ENSembl gene IDs are provided.
blood_cDC1_sig_Mm1x	blood_Bcell_sig_Mm1x	blood_cMo_sig_Mm1x	blood_pDC_sig_Mm1x	blood_ncMo_Mm1x
ENSSSCG00000001432	ENSSSCG00000001110	ENSSSCG00000004482	ENSSSCG00000006349	SH2B3
ADAM28	CD84	IFIT2	KIAA1486	BTK
P2RY12	FAM3C	TMEM71	SERAC1	PCBP2
C3ORF58	NEMF	RNF144B	SNTA1	C9ORF93
LDHB	TAF4B	ENSSSCG00000009158	ENSSSCG00000016001	ACER3
ENSSSCG00000016237	SBNO1	ICAM-3	ROR2	CPEB4
NMT1	PI4KA	GSTK1	ENSSSCG00000013452	RIC8B
NDUFB8	HEATR5B	BOD1	UROC1	DNAH8
WDFY4	SART3	MX1	ENSSSCG00000005180	TCF7L2
AGPAT4	ATF2	ENSSSCG00000002342	PTPRK	ENSSSCG00000012654
ATP10D	RFX7	GLIPR1	EDEM1	GGT1
FARS2	ARMC4	ENSSSCG00000001519	DEK	STAT1
TRIM24	ADARB1	YIPF3	C8A	IL15
ENSSSCG00000007311	DIAPH3	ANXA1	ROBO1	SBAB-707F1.3
SLA-DMA	MYBL2	ADAM33	C15ORF61	ASTN2
ENSSSCG00000007829	ENSSSCG00000005254	ARV1	ENTPD5	MAP3K3
MRPL52	MIR491	NCOA1	AGA	CREB5
FGD4	CHD2	TSPAN2	ENC1	ENSSSCG00000015460
RAPGEF6	KIAA1109	TYROBP	HDAC3	KIAA1797
SERPINB7	ANKRD42	ENSSSCG00000009590	CSNK1A1	DMKN
ST3GAL5	TBC1D5	ALDH9A1	DNAJC14	DDHD1
POPAR	ZCCHC11	LEF1	PDZD2	NCKAP1L
PIK3C3	CA9	AAGAB	PTGER3	PPP1R36
PSMB9	SUPV3L1	MX2	GCN1L1	PKN1
ENSSSCG00000011659	EIF4G3	ITGA5	ENSSSCG00000014189	OPALIN
TMEM55B	FAM134B	HMGA2	DST	ESD
LIMA1	ENSSSCG00000009294	ENSSSCG00000015946	PDIA4	ENSSSCG00000013317
SLA-DQB*G01	CD90	SERPINB10	MON2	IRF7
EEF2K	RBFA	IFT81	CDKAL1	FUT8
ENSSSCG00000006656	FANCD2	ENSSSCG00000006548	ENSSSCG00000004855	FAAH
ENAH	DNAJB14	TCTEX1D4	KAL1	TRIM45
PIP4K2A	CBR4	F5	TACE	PRKACA
CSPP1	MTHFD1L	CFD	TPRA1	BZW1
ATP6V0A4	ASB13	A1BG	GPT	ENSSSCG00000016315
PHTF1	SP100	ZCCHC2	ENSSSCG00000009337	LDLRAP1
TMEM67	PTPN4	ANKRD28	BLNK	TMEM87A
ENSSSCG00000004082	RPS6KB1	TMEM212	DNAJB7	RUSC1
FHL1C	ENSSSCG00000005735	ENSSSCG00000012239	OXR1	Mar-01
MKI67	PAX5	CD164	DCAF17	PLEKHG3
PAQR8	AGPAT5	SLC27A4	C7ORF58	ENSSSCG00000000698
FAM123B	MCART6	ENSSSCG00000004735	TMED3	PDE4A
WFDC2	OVGP1	ZCCHC6	MBTPS1	ENSSSCG00000002522
FOXN3	USP2	PARP12	CKAP2	CD47
IFT43	PPP6R3	TMPO	ACAA	SMAD6
TMEM110	BBOX1	IQSEC2	HNRNPA1L2	ATP2A1
RHOF	SCAF11	LMNB1	SPCS1	CYP2R1
PSAP	CA8	A2M	SCARB2	DDX19B
ACTA2	CXORF38	GBE1	SUFU	IL4
GRAP2	PACS1	SERPINB1	RNF10	CYB5A
ACAD8	PHF12	C17H20ORF108	MYO18A	STK16
CCDC90A	MRPS14	CHIT1	RIPPLY1	DCAF17
MAP1B	RNF135	ITM2B	ENSSSCG00000011863	IL10RA
HMGA1	EEF1A	SEPN1	RBM39	TRIM3
NHLRC3	ENSSSCG00000000969	KLHL29	C10ORF58	EHD1
ST18	ENSSSCG00000004863	LY96	C16ORF5	CEP120
PECAM1	DDX50	RBP1	RLN3	DTX3L
ID2	MTR	CRSP2	SP-B	CXCL10
MGST3	EPHA1	CAPN3	TGFBR1	EXPH5
ZNF652	MTMR2	IGFBP6	IFRD1	NR3C1
ARID1A	CHEK1	ENSSSCG00000013091	CYB561	MS4A2
NAAA	SLC35B3	AAK1	PCCB	STG
PPA1	C9ORF156	ENSSSCG00000003856	PPT2	NOTO
BEX5	NIPAL3	FKBP15	CLK1	ENSSSCG00000001139
PSD3	LY9	ENSSSCG00000006260	ENSSSCG00000016237	GPR56
NARS2	AS3MT	FAM63A	ALG2	SMOC1
TMEM68	ASB2	SNORD123	ENSSSCG00000005513	CALCRL
CLEC12B	CDKAL1	LGALS8	SNORA13	MAMSTR
SLCO3A1	DAP3	ZDHHC15	CDKN2D	DECR1
KAZN	EPS15L1	MIER2	DHX57	ITPK1
AHCYL2	RTN4IP1	SIPA1L1	GAB1	CIDEB
DCPS	ENSSSCG00000015757	OTUB2	ENSSSCG00000008922	IRF9
CAMK2G	GNL3	TTC13	FAM126B	ENSSSCG00000009190
CD34	NUP160	SMCT1	TGM5	APTX
HPS4	PIK3IP1	P2RY1	CP	VNN2
SQLE	GRAMD1B	ENSSSCG00000013624	HBS1L	CD9
POFUT1	CDC45	RARA	ENSSSCG00000007876	MET
KIAA1598	ENSSSCG00000015003	ADC	RBBP7	RPS4
ARL11	NFYC	PSAP	ZNF281	MGAT4A
PRCP	DHX30	KLHL3	FGFR1IIIC	ST8SIA3
TUFM	ARFGEF1	ENSSSCG00000001799	ENSSSCG00000007245	ENSSSCG00000010294
WDR6	RAB11FIP2	MFSD5	ENSSSCG00000010238	C9ORF171
RFX7	SLC4A7	CYP27A1	CNOT2	ZFHX3
ENSSSCG00000009130	ENSSSCG00000002665	LRRK2	CSDE1	ENSSSCG00000015364
ARPC2	KIAA1731	S100A9	ENSSSCG00000001756	CALM1
RPS4	TRIP4	MSRA	SMS	USP1
ENSSSCG00000005605	FAN1	CLCN7	SUMO2	FRMD4B
HCLS1	PAN2	ERC1	DDX3X	MCU
CAPS2	ANGPTL1	CHIC2	DAAM2	COX19
LRRC18	ENSSSCG00000014268	ABCB6	PISD	ENSSSCG00000005673
SLCO4C1	DEPDC1B	UCP3	ENSSSCG00000006376	LYRM2
ATP9A	RNF145	KCNJ2	DMTF1	ENSSSCG00000003695
USP38	CSK	EPHX1	PTPRA	ATF7
MRPL3	ENSSSCG00000003880	CYBB	FAM189A2	LGALS12
NAALADL1	NDC80	ENSSSCG00000011665	BRD2	PCD1B
BRIX1	RRM2B	CTPS2	ENSSSCG00000011772	ENSSSCG00000010419
ENSSSCG00000018810	SMC6	ENSSSCG00000008979	ENSSSCG00000014201	MRPL1
TEX9	SGOL2	ENSSSCG00000003869	GPLD1	ENSSSCG00000005241
TXNRD2	FLI1	VNN3	TEK	PON1
ITSN2	TMEM156	ALOX5AP	VWA5B1	PIPOX
GPR120	ENSSSCG00000016265	AGPAT2	ENSSSCG00000001145	POLK
PRUNE2	CDHR4	BCL11B	TCF4	CSN1S2
CCDC67	CHD7	ENSSSCG00000015971	LMAN2	UBA7
AGTPBP1	TIMELESS	HBA	MYCL1	DEPTOR
WBSCR27	USP1	XPR1	NOP14	DIAPH2
ENSSSCG00000016001	ENSSSCG00000016963	HMGB2	CC2D1A	IRF5
CD2	ARGLU1	CCDC23	ACSS3	TPST2
FBXO6	KIAA1370	ZCCHC14	CLEC2B	CFP
YWHAG	CPN1	ABHD5	ENSSSCG00000000421	EXT2
PAK1IP1	MRS2	ITM2A	ATF2	MAPKAPK3
LCORL	MCM9	SELL	ENSSSCG00000015665	GPR1
SMEK1	ACAD10	DHRS7	CYTL1	ALDOB
CNOT1	ASTE1	GABRA5	FYB	RGS10
CDK9	EZR	STXBP2	ENSSSCG00000016960	CDKAL1
ENSSSCG00000016781	DDX39A	PSTPIP1	NHP2L1	ATG16L2
ZNF394	IQCB1	SPEF2	RREB1	COPS8
MICAL1	SERPINI1	TALDO1	EXPH5	SSBP2
PELO	MDM1	PHEX	GNAS	FAM175B
ENSSSCG00000000756	IRAP	GUCA2A	ENSSSCG00000000032	ATP2A3
SMAD3	OBFC1	RETN	ENSSSCG00000007937	ARPC1A
MRPL20	NOP2	LYSC2_PIG	BTBD7	ENSSSCG00000008775
FAU	SETD5	HEXB	ENSSSCG00000013441	ARAP3
SERPINF1	JMJD1C	TNFSF13B	snoU13	ENSSSCG00000009342
MTX1	HIBCH	RBPMS	BTAF1	CD1D
MAN2B1	ENSSSCG00000015671	ADIPOR1	SLC35A3	PIGRAD52
UBASH3B	GTPBP10	MAP2K7	CD4	TRIM26
ARPC4	BCAS1	PDE4D	ZRANB2	NME4
TMSB10	ENSSSCG00000015810	CCDC93	SEL1L	PALM
ENSSSCG00000019192	ZNF420	ENSSSCG00000009210	ENSSSCG00000009551	COPS2
MEGF9	ITPR2	DPP8	ADNP2	AXL
NT5DC1	ATP2A3	PKC	TTC7A	ENSSSCG00000014402
UPK1B	INPP5B	ENSSSCG00000015881	M6PR	EP300
USP6NL	RPL30	AK5	ADIPOR2	ENSSSCG00000009191
LGALS3	ADAM-9	HERC1	BICC1	IL13RA2
SPIRE2	RASGRP2	SPINK9	BNIP1	RAPGEF4
APOA1BP	RPL3	ENSSSCG00000001557	TMEM14A	AOX1
JUP	MCM4	GSR	THAP9	RWDD3
CRH	HEATR1	ENSSSCG00000001962	SRC	SCFD1
ENSSSCG00000011782	RAB3GAP2	FAM160A2	TTC21A	ENSSSCG00000002160
DYNLT1	ANKRD10	AGPAT9	CD36	PLEKHH1
SLA-DRB	CD79-ALPHA	EBF2	ZXDC	ZIC4
HMGN3	SMC5	ZNF420	CLPS	DDX60
NSMAF	CLSPN	APLE	ADM5	LRRC43
SERPINA1	MED14	FOLR1	CD8B	SGSM1
ENSSSCG00000017059	UBR7	OAS1	GUCY1B3	C10ORF128
SLA-DRA1	ACP6	PSEN1	AGPAT1	C6ORF192
ATG14	ENSSSCG00000011445	GCK	EIF4A2	SERPINB10
ANPEP	GMCL1	MT-ND1	MT-ND2	ENSSSCG00000005412
DEFB110	FAM102A	COL3A1	SMARCA5	FHL1C
ATP5G1	ENSSSCG00000010049	FNDC3B	ENSSSCG00000000563	TNFAIP8L2
AQP11	KIF18A	VPS13D	SLC10A1	IL2RG
RDH11	ENSSSCG00000005225	ATG7	TTF2	RTN4
SLC9A9	USP34	SIGLEC1	ENSSSCG00000005464	DEF6
LHRH	TGS1	ADAM10	ENSSSCG00000003474	DNM1
SCARB1	NR6A1	TIE-1	TTYH3	PNLIP
SLC9A1	NPW	ALPK1	RMND5A	SLC25A3
ENSSSCG00000009915	RPL36A	GAS6	TAS1R3	TNNC2
SSR4	ZP3	ACTL7A	IGSF8	SLA-DMB
OAZ2	CPEB3	CCDC91	DENND1A	LCTHIO
ENSSSCG00000001587	ENSSSCG00000008542	SGK3	CASD1	ENSSSCG00000001968
FAM84B	POLR1D	ANO10	ENSSSCG00000007561	IGBP1
ALG14	PTPN3	WWP1	GAL3ST4	CA3
IL6ST	MAST4	C15ORF26	ZMIZ1	KLHDC2
MYO9A	ELP4	FLI1	CMTM5	DLST
PECI	ENSSSCG00000016543	SETDB1	BAZ2A	LHFPL1
PAN3	TRAP1	CREB	ENSSSCG00000015791	MUC4
MPZL3	MEGF10	ZDHHC7	ENSSSCG00000005910	RCBTB2
FUT9	ENSSSCG00000011111	ENSSSCG00000004863	MAPK10	DUSP12
TTL	ENSSSCG00000009170	TAB3	LDOC1	TAF2
COX8H	ZNF175	ENSSSCG00000009337	ENSSSCG00000007321	ENSSSCG00000009900
SFTPA1	LMBRD2	FAM172A	FPGT	C6ORF89
YWHAB	ZCCHC7	ENSSSCG00000013880	PARK2	RPL10L
TYSND1	MED23	IGF2BP2	HEMGN	MT-ND1
TADA3	LTA	TMEM170B	CASC4	MRPS31
ENSSSCG00000008125	CRSP2	VCAN	MMD	H3F3A
ENSA	SRSF4	C9ORF167	CMPK1	MT-CO3
ACAT2	RAD51AP1	RAB3D	RUFY1	MDFI
PPP2R5B	NEK2	RFWD2	ADAM19	FOXO3
HPSE2	METTL6	PIGRAD52	ENSSSCG00000005487	KIAA0930
SUCLG2	DCAF12	MED15	EDEM3	SNCA
MESDC1	SH2D3C	SNTB1	ZNF582	HLA-DMB
ENSSSCG00000006007	CRLS1	CPEB4	TBRG1	CASP1
KATNB1	ENSSSCG00000004328	KHNYN	KIAA0748	BTLA
FADS2	PTAR1	ULBP1	FKBP10	IFIT1B
MAP2K6	ENSSSCG00000013608	ENSSSCG00000003533	APOER2	CLNK
TCTN2	PSTK	CDS1	ENSSSCG00000001965
SEMA4A	POLR3A	OAS2	PCIF1
NF1	SH2B1	VNN1	CAT
TRIM44	ABCC10	FBXO9	ADAMTS14
PNLIPRP1	HAUS1	ENSSSCG00000007107	FABP6
CPAMD8	FANCB	C4ORF19	ENSSSCG00000008078
CLEC1A	UBLCP1	VDAC2	RAB14
C3ORF39	AFTPH	SLC9A3R1	MSL2
ENSSSCG00000000470	CDC123	NSF	LRRN2
DZIP1	DCLRE1A	SAP30L	TOP3B
ENSSSCG00000007688	RAD54B	FAM111B	TMEM44
ATP6V0A2	ZSCAN12	GPCPD1	COPA
FSD1L	PAPOLA	ENSSSCG00000015839	GLT8D1
CHD1L	MBTPS2	ENSSSCG00000013388	OGT
ENSSSCG00000007595	TRAK2	ENSSSCG00000003671	EIF4G2
ENSSSCG00000007621	ABLIM1	C2ORF29	TMEM5
SLC27A3	ARMC2	SLA-11	ANP32B
ECHS1	ENSSSCG00000003772	ENSSSCG00000017702	C14ORF43
B3GAT1	TRIM4	TM6SF1	AP4E1
CRYBA4	CYP39A1	ENSSSCG00000002699	ELMOD3
FAM92A1	ENSSSCG00000015132	IGSF5	ATP6V0D2
VRK2	C5ORF34	ENSSSCG00000009207	TPM3
ENSSSCG00000007820	ZBTB41	F10	DNMBP
CCDC146	TNRC6B	FBXO16	FTSJ3
ENSSSCG00000011633	SLC35A5	ZBP1	CBX4
PKP4	KIF15	STEAP4	ENSSSCG00000011944
CYB561	MCHR2	ARAP3	SAR1B
ENSSSCG00000005470	RRS1	CAMK1G	AKAP8
RAB32	TMEM163	ENSSSCG00000015354	VPS41
USP7	DTWD1	ENSSSCG00000004574	SNX19
ENSSSCG00000008775	PNMA1	ENSSSCG00000014565	ZFYVE27
GNPAT	IGSF1	GRK5	SPATS2
NUDT12	IFT57	PGD	ENSSSCG00000011648
MAPK9	SLC25A44	RARG	GBF1
CHI3L1	ENSSSCG00000009514	COL8A1	MED23
CTLA4	SLA-DRB1	LYST	ENSSSCG00000004705
THOP1	SFR1	RBMS3	KIAA0895
ENSSSCG00000013996	RFC5	ENSSSCG00000013574	ENSSSCG00000007587
ME1	PPAP2B	S100A8	HFM1
CERS6	MTMR14	TF	EPHX2
GJD3	NP_001072136.1	AZU1	UTF1
HMMR	NCALD	GPX3	PAQR5
ENSSSCG00000012500	CENPA	WDTC1	USP28
HMGCR	ENSSSCG00000007195	PGK1	MGP
ENPP1	TM7SF3	SEPHS2	RBP4
ENSSSCG00000016560	SETDB1	SLC22A4	ENSSSCG00000013309
PARL	SMARCA2	S100A12	PKC
NSMCE4A	MCU	MITF	CDO1
RORB	TPR	FH	BNIP3L
ENSSSCG00000016891	BMP6	GALNS	MYH4
ADGB	ADIG	WLS	ENSSSCG00000015902
ENSSSCG00000008471	CAPZA1	RSAD2	ITCH
EPAS1	POLD2	ACPP	CCDC50
ENSSSCG00000002709	SYNCRIP	PPP2R2A	RYR2
DDR2	RSF-1	MYO5C	KIAA1958
TPRKB	C10ORF125	ENSSSCG00000005461	SLU7
DTX3	PPP3CA	ENSSSCG00000005619	ENSSSCG00000001495
KCTD9	ENSSSCG00000000898	ENSSSCG00000005647	CST7
ENSSSCG00000012814	MBNL1	ENSSSCG00000005745	STOML1
MITD1	TPX2	ENSSSCG00000014839	ENSSSCG00000007924
WDR59	PEX2	Q9XT10	TMED4
MYF5	PRPF18	PTI	ENSSSCG00000005253
ENSSSCG00000017138	ENSSSCG00000010589	SLC16A8	ENSSSCG00000010748
EIF2B1	NAA35	PICK1	TCP1
LAT	IMPACT	ENSSSCG00000000328	CXCR4
SSBP2	WDHD1	ENSSSCG00000000659	ENSSSCG00000000432
ABCA4	INPP1	ENSSSCG00000007548	KIAA0100
LRRC1	WDR77	SP3	ENSSSCG00000005531
SCNM1	CD47	SAG	CD3Z
ACSS2	MIS18BP1	ENSSSCG00000006549	TOPORS
TMEM65	ENSSSCG00000011586	TCHHL1	C9orf91
FAM71B	ENSSSCG00000017648	LASS2	STX7
MMS19	ENSSSCG00000017742	ENSSSCG00000001151	ENSSSCG00000014106
SETBP1	HSPE1	FAM108C1	ACLY
ATL2	MGA	KIAA0317	AGRP
C14ORF39	PRMT3	ENSSSCG00000002543	ENSSSCG00000013551
DOPEY2	KLHL2	UQCRC1	GRN
KE2	ICA1L	ENSSSCG00000011564	PPP1R14B
AIF1	ENSSSCG00000007990	TRIM42	LMBRD2
MOSC1	ENSSSCG00000015857	TPST2	DCT
EPB41	C16ORF74	C10ORF54	AGGF1
COL19A1	DHX29	FAM170B	SMARCAD1
BIVM	ENSSSCG00000016106	IFIT3	MAN2A1
GNRHR2	ALOX15	IFIT1	SLC39A7
SRI	ENSSSCG00000006182	SLC16A12	OSBPL10
PHF16	TTI1	MARVELD1	FAM65B
ANKRD35	BUB1B	ENSSSCG00000010622	IRAK1
MTAP	NUP133	INPP5A	ENSSSCG00000008244
TNNC1	MIOS	DYX1C1-CCPG1	ENSSSCG00000001130
PBX1	SGTB	ASB7	ELSPBP1
LPAR4	ENSSSCG00000010418	TSHZ1	ENSSSCG00000007081
RAN	ENSSSCG00000000404	ENSSSCG00000005289	ACSL4
STX3	DOCK2	ENSSSCG00000010294	ENSSSCG00000003829
GPR110	GRHPR	ADPGK	C5
CPNE3	ENSSSCG00000012560	ENSSSCG00000016013	ENSSSCG00000007825
NFATC2	RPA1	FOXO4	BAG6
ITGA2	ENSSSCG00000003387	ENSSSCG00000004113	MYCBP
CNR1	BDP1	ENSSSCG00000006617	ENSSSCG00000014090
ENSSSCG00000000947	HCLS1	PYGL	VARS2
ADAT2	RNF138	FGD1	FYCO1
CTTNBP2	MEF2C	STAT1	LMTK2
CSTF2	TRA2A	CYP21A2	UBE2H
ENSSSCG00000005341	NCAPD2	C1ORF198	C4ORF47
ENSSSCG00000008879	TMEM154	ANXA2	SCAF11
DRG1	ERAP2	CRISP2	TEX2
MRPL2	FAM59A	PSMC6	EMILIN1
DNAJC5B	TEC	PLN	NP_001033089.1
COMMD10	ADNP	MYOT	COL17A1
RTN4	DNAJC2	HOXD10	ENSSSCG00000015273
VGLL3	ENSSSCG00000011665	PGA	ENSSSCG00000015388
NME2	UBR1	CFL2	PVRL4
CYP1A2	RCN2	PHYHD1	C22ORF13
CFL1	HMMR	EYS	ITGAE
BCKDHB	GHRL	ENSSSCG00000010763	TNRC6B
GUSB	ANGPTL4	ARG2	NCKAP1
PRPF19	RNPC1	TRUB2	ENSSSCG00000005973
ENSSSCG00000011132	CD302	COQ4	PABPC1
ENSSSCG00000000008	MYC	MT-CO3	ATP1A1
KCNA3	ENSSSCG00000005964	ENSSSCG00000007017	HELLS
RPLP2	PDCD10	ENSSSCG00000009900	C12ORF52
PEMT	PBK	ARPC3	RNF14
ENSSSCG00000009333	FCRL1	SIKE1	TWF1
KLRG1	KLHL28	CD14	RHEB
CHST11	BBS7	ALDH2	SMARCB1
PRDX4	XKR5	NFE2	HDGF
MAGEB10	OCIAD1	ADAP1	WASL
IL1RAPL1	ENSSSCG00000009450	SQRDL	CSRNP1
APOOL	ASPM	SLC11A1	PASK
MCF2	DCX	C19orf59	YWHAZ
NSDHL	ZMYM4	CSF3R	NBEAL2
FAM82B	ZBTB32	PRAM1	ENSSSCG00000004171
TRIM55	NP_001026962.1	FCHO2	C10ORF118
FCRLB	ST3GAL1	UBXN11	ENSSSCG00000008110
RRNAD1	ENSSSCG00000018043		SULF1
ANXA9	HP		ITGB4
ENSSSCG00000001578	CD69		HSPH1
NCR2	CASQ1		DHX32
CHRNA5	FANCI		POLR3H
IDH3A	CCM2		VPS13D
SAMD15	MACF1		FOS
EFHC1	CDKN3		VAMP5
CPNE4	HMGB1		ENSSSCG00000013264
OXNAD1	CD45		LCN5
DDX55	ENSSSCG00000008819		GPR68
ENSSSCG00000009920	INSIG1		TUBA4A
EIF4ENIF1	ENSSSCG00000009589		PTGR2
RANBP1	SCG5		TNF
GALNT2	NPM3		C6ORF35
BLOC1S2	ENSSSCG00000013567		ENSSSCG00000008328
DPCD	TREML2		IRAP
BUB3	ENSSSCG00000004488		INPP4A
PTPRE	DOK1		MYB
CHST14	TNPO3		C11ORF84
LRRC28	PAG1		BCLAF1
ENSSSCG00000004940	C14ORF135		OBFC2A
PTAR1	PPP3CC		SLC25A6
PIKFYVE	MTBP		RANBP6
CCNK	ERCC6		SCFD1
RNF20	CCDC138		HPS3
PRSS35	MTRF1		NP_001072136.1
C2ORF66	ERMP1		DMD
ENSSSCG00000005736	RBBP6		SIAT7B
MYH7	UNC45A		DPYS
UBA5	CNOT6		SEC61A1
SLC25A3	SNX14		B4GALT3
TOX	KIF11		UPF3B
SPARCL1	WDR3		MTMR10
MYOT	FASTKD2		MED30
APTX	ENSSSCG00000014969		ENSSSCG00000001632
TG	C17ORF87		ENSSSCG00000012064
TST	PAPD4		HIRA
ATP5A1	ENSSSCG00000002372		ENSSSCG00000002255
ODF2	ZNF672		ENSSSCG00000008361
ENSSSCG00000015719	VPS8		ZNF77
PPP1CB	SLC22A17		UBE2G1
ALB	TAB1		PKIA
DLD	RBM5		VCL
AT3	ENSSSCG00000012377		HSP90AA1
NDST2	CYBASC3		ARPP21
TCAP	SLA-11		SLC4A4
TMED10	SP140		ENSSSCG00000010174
HSDL2	IVNS1ABP		DDX20
ENSSSCG00000001691	CHIC1		TMEM42
PSMB7	TRRAP		FMNL2
RPS10	HAUS8		ZBTB2
DOCK8	LARP7		PPM1F
ST3GAL4	KIF23		C12ORF12
PHGDH	RPL5		ARFGEF1
DNAJC15	FAM122B		ACTA2
MAN2C1	ENSSSCG00000001131		TPM4
PLEKHO2	MSH3		CD84
RAD23B	ENSSSCG00000004375		XCL1
ENSSSCG00000007017	MED13		UBR2
DNAJC19	CPNE1		SRSF5
ENSSSCG00000010104	HIF1A		PHF16
SLA-DQA1	DCT		PPRC1
TACSTD1	TTC14		EPS15
MRPS31	TRPC4AP		PCBP2
CCS	COX18		GPR162
NP_001231180.1	ENSSSCG00000000287		CNPY2
SAV1	VTA1		FAF1
ENSSSCG00000016186	PTTG1		PRR14L
ENSSSCG00000011585	SP2		SFSWAP
CADM1	ARPC5L		MEIG1
C1orf21	UNG		ENSSSCG00000005377
RAB11A	TOP2B		ENSSSCG00000003581
GCA	CD19		MMP16
C1orf54	WNK1		BRMS1L
CXCR3	NDUFC1		CRY2
SNX22	APOBEC3H		ENSSSCG00000011123
HS3ST1	KLRK1		ENSSSCG00000009531
HLA-DRB5	MYH7		ENSSSCG00000005198
	ENSSSCG00000016525		TET1
	COX16		AOAH
	LIMD2		HNRNPAB
	LMBRD1		CLIC5
	MRPS22		ZDHHC17
	G2E3		RBM4
	EIF3A		FBXO31
	C4ORF41		CRHBP
	ENSSSCG00000010285		EIF4G3
	SFI1		DERL3
	POU2F1		FXR1
	LY64		SORBS3
	GH		TMEM19
	FTNB		CCDC85A
	CCR9		ODZ3
	ENSSSCG00000009547		SCAPER
	C19ORF56		INPP5F
	ARL6IP5		SPCS3
	ENSSSCG00000006212		C1ORF183
	REV3L		DEPDC5
	ENSSSCG00000008788		MAPKAPK2
	ELMOD1		ENSSSCG00000007335
	ENSSSCG00000002950		ENSSSCG00000016898
	ZNF501		CREB2
	CETN3		ENSSSCG00000007068
	SPAG5		CYTH4
	TPTE2		ENSSSCG00000017584
	ORF		ERP29
	PHF17		CENPW
	NUP188		ENSSSCG00000015027
	TMEM161B		PRF1
	NCOA1		SERINC3
	CCBL2		ARHGAP27
	ENSSSCG00000014121		SSBP2
	C17H20ORF106		ENSSSCG00000015666
	SLC25A43		POLM
	ENSSSCG00000007335		ENSSSCG00000015502
	ATP6AP1L		ANKRD28
	EIF3E		PARM1
	PRKCA		ANK3
	FAM155B		LEMD3
	BLM		SRPRB
	CS079_PIG		FAM181B
	BUB3		SKAP1
	ENSSSCG00000007596		HNRNPH1
	RPS18		TMEM39A
	CWC27		VPS13A
	SLC25A37		PLP2
	ENSSSCG00000003536		ENSSSCG00000018020
	PPP1CC		PUS7
	C12ORF26		NP_001231180.1
	DENND2D		EIF1B
	HDDC2		MEF2C
	ENSA		AAR2B
	AP1G2		CRYBB1
	ENSSSCG00000010867		CRYZ
	MYCBP2		ENSSSCG00000010077
	RBM26		GUCY1A3
	ENSSSCG00000016955		PC
	ENSSSCG00000006856		TLR3
	ZAP		C5ORF44
	IL24		GAD2
	ENSSSCG00000001046		MYLK
	SIT1		BAIAP2L2
	TNFRSF17		NFATC4
	SLA-6		INSIG1
	HSPD1		U6
	PRR14L		CREB3L2
	ENSSSCG00000017827		TAOK3
	C2orf84		FRAP1
	AATF		C19ORF42
	WNT2B		ROD1
	NUP85		ENSSSCG00000018875
	ATM		SYMPK
	GNRHR2		SLC30A9
	SYCE2		CC2D2A
	PNOC		FRMPD1
	PATZ1		ENSSSCG00000005201
	LYSMD2		TMEM86B
	ENSSSCG00000016429		CCNE1
	ENSSSCG00000008177		TAX1BP1
	TPRKB		WASF3
	DHX57		AMFR
	DCTD		CSTF1
	EPC1		B3GALTL
	VAV2		L2HGDH
	CLCN3		ORMDL1
	WASF2		NAA30
	PRUNE2		FOXP4
	ENSSSCG00000015865		ENSSSCG00000014150
	DKC1		ENTHD1
	ENSSSCG00000006124		DTX1
	EPHA7		ZIM2
	DNAJC19		C20ORF3
	RPS4		ENSSSCG00000004967
	STX16		ENSSSCG00000015520
	7SK		NF1
	U6		FKBP2
	SPPL2A		ZNF148
	RPL34		C3ORF64
	SEMA4D		SAP30BP
	CN142_PIG		PRDX2
	ITPRIP		PRKCE
	CDCA3		RCCD1
	LTB		CUL4A
	RNF32		ATP5I
	CCDC62		SNX7
	KLHL5		ZFAND5
	DLGAP5		PFKP
	LCK		CLEC1B
	NR2C2		ANKRD12
	ASF1B		MED27
	COPS8		AURKA
	ZC3HC1		AT3
	C16orf59		H2A.Z
	KIAA1383		LRRC20
	FCRL4		GOLM1
	IBTK		SUDS3
	DSCC1		ENSSSCG00000014193
	ENSSSCG00000020023		ENSSSCG00000007760
	POLM		ENSSSCG00000017889
	ENSSSCG00000001956		ENSSSCG00000004034
	KCNQ5		TESK1
	ENSSSCG00000009674		BUB1B
	ENSSSCG00000007948		FZD10
	TUBE1		CFTR
	ENSSSCG00000007074		ENSSSCG00000004199
	FZD3		CA11
	ENSSSCG00000001540		ENSSSCG00000011866
	ISCA1		CPEB2
	SF3A3		U2AF1
	ENSSSCG00000009587		ENSSSCG00000008356
	DDX39B		SEC61G
	SHCBP1		ENSSSCG00000011088
	ZNF451		RUNDC3A
	PRKAA1		RIMS1
	NDUFAF3		ENSSSCG00000010127
	ESPL1		PTGFRN
	CDC42SE2		RBBP6
	LPIN1		TXNDC4
	TXNDC4		REV1
	PTCD2		ENSSSCG00000002345
	ENSSSCG00000013104		ENSSSCG00000010466
	ALDH5A1		MFAP2
	FAM65B		RPS6KA3
	ENSSSCG00000006765		NAA50
	KIF20A		SHROOM3
	ENSSSCG00000014115		EPB41
	ZNF207		ENSSSCG00000010215
	ENSSSCG00000012447		MTUS2
	DYRK3		PROX1
	UBE2D4		C5ORF32
	DCAKD		TOP1
	ENSSSCG00000004066		SUSD1
	NTHL1		ENSSSCG00000003948
	MTAP		MCAM
	ENSSSCG00000000566		FIG4
	ARHGAP25		GAS7
	CAMK2G		KSR1
	PANK1		ENSSSCG00000000586
	ING3		SPPL2B
	N4BP2		RPS6KA5
	DOPEY1		ARHGEF19
	LAPTM4B		NFAT5
	ENSSSCG00000005597		ENSSSCG00000015505
	ACBD6		IPO4
	ENSSSCG00000014358		PGB
	ZNF565		WDR20
	ZBED5		TNXB
	PRIM1		B4GALT1
	ADD3		ENSSSCG00000010916
	LACTB2		NNT
	SLC25A12		WWC3
	ENSSSCG00000008129		PNPT1
	ETS1		GPCPD1
	FMR1		ENSSSCG00000018340
	LYL1		ISG20L2
	ZNF389		HSPA9
	VPREB3		ENSSSCG00000015440
	EOMES		UFC1
	ZNF512		NR4A2
	EBF1		ZFYVE9
	SCML4		SMARCD3
	XRCC1		DUSP7
	TTI2		ENSSSCG00000002644
	NKAIN1		ENSSSCG00000013563
	PRKDC		SCT
	MELK		HSP90B1
	MPDZ		NEUROD1
	CYB5B		TAPBP
	ZNF684		PSMD12
	NEO1		VDAC1
	PLIN1		ENSSSCG00000009583
	BCAS4		ENSSSCG00000016023
	LYRM5		NADH4
	TRMT11		CCDC103
	ZNF367		TMEM109
	C4BPB		MED17
	TRMT6		ENSSSCG00000002966
	ENSSSCG00000005198		AMN
	LYAR		USP7
	C17ORF85		KCNMA1
	FAM58A		ENSSSCG00000017677
	GPR15		TCF12
	METAP1D		PGM1
	ENSSSCG00000007833		ANGPTL6
	ENSSSCG00000013977		ENSSSCG00000004960
	LGR4		C11ORF94
	NME2		ENSSSCG00000012732
	NDUFAB1		NCOR2
	PRPF39		ENSSSCG00000005137
	PIK3CD		TRPV4
	TGFA		SMN1
	BET1L		ENSSSCG00000009167
	SPC25		FLVCR1
	NUF2		LTA
	CT043_PIG		ODAM
	TRAF3IP2		ENSSSCG00000003283
	GRB7		ENSSSCG00000001432
	C5ORF44		RAB3A
	UBE2E1		AQP6
	TMEM38B		ENSSSCG00000007330
	ENSSSCG00000009785		PPP4R1L
	SCAI		MYO10
	EXOC4		ENPEP
	TNS4		GALNT1
	ENSSSCG00000012513		CCNT2
	NR2F2		NMUR1
	PIGO		HDLBP
	TTF1		MEF2D
	DDX21		ARNT
	ENSSSCG00000010596		ENSSSCG00000013288
	ZNF318		ENSSSCG00000013564
	C11ORF93		SMARCA4
	C15ORF42		KRI1
	ENSSSCG00000015640		FLNB
	GEN1		ENSSSCG00000011651
	ZNF879		LC8
	CHURC1-FNTB		NEFH
	AFAP1L2		ATG5
	TRPM7		CSGALNACT1
	ALG14		ENSSSCG00000007086
	CSNK2A1		NAPB
	RPL4		ENSSSCG00000007161
	EGLN3		ENSSSCG00000007266
	ERBB3		CDH22
	DNMT3B		SLC7A1
	PYGO2		ALG5
	MTHFD1		KCTD17
	CENPF		CRY1
	ENSSSCG00000003888		MTERFD3
	POGLUT1		C12ORF23
	BVES		SYT10
	QTRT1		NKRF
	ALG13		GORASP2
	C6ORF52		TLK1
	ENSSSCG00000014065		PARD3B
	NUP155		ANKZF1
	C14ORF101		TRPM8
	ALG11		ASB1
	OFD1		NDUFB9
	HLCS		LRP12
	NOC3L		SLC25A32
	CUX1		TMEM68
	ENSSSCG00000015294		APOA2
	WDR75		DPM3
	SOBP		DENND4B
	ZBTB49		MCL-1
	BCL11A		C1ORF51
	FAM48A		DNTTIP2
	ELL3		PKN2
	MUTYH		HDGFL1
	ANKHD1		ENSSSCG00000001163
	ENSSSCG00000008091		LHFPL5
	PTK2B		CD2AP
	CDC20		EFTUD1
	SNX25		WHAMM
	ENSSSCG00000017828		ENSSSCG00000001932
	ENSSSCG00000004802		ENSSSCG00000001976
	FAM172A		CEBPE
	ENSSSCG00000012098		ESRRB
	AGK		ENSSSCG00000002394
	DNA2		FBLN5
	TOP2A		SLC24A4
	IL12A		SETD3
	CCNB2		CCDC13
	BAT4		ZIC1
	DKK1		KIAA0226
	IL12RB1		ENSSSCG00000011976
	TEPP		LZTS1
	AP1M1		RSRC2
	ZPBP2		MLXIP
	ENSSSCG00000011585		ASPHD2
	STAT2		ENSSSCG00000009970
	SLC9A5		RTN4R
	FFAR1		ENSSSCG00000010148
	FPGT		ABCB10
	GP2		CDH23
	CIITA		TSPAN14
	NLRC3		VSTM4
	CD55		ALDH18A1
	ENSSSCG00000001055		PIK3AP1
	NCR3		ENTPD7
	GCM1		CCDC147
	ENSSSCG00000010041		NHLRC2
	SIRT1		TRUB1
	TRPV6		ENSSSCG00000004007
	CLYBL		FAM26D
	44077		CCDC68
	POLR3H		PPIB
	PFDN5		USP3
	CEP290		TIPIN
	SPDYA		C9ORF5
	TCEANC		ENSSSCG00000001558
	FRZB		PRPF40A
	CCDC150		DNM1
	HJURP		ENSSSCG00000005225
	OR6N2		HIAT1
	OR6K6		RNLS
	ENSSSCG00000006510		ENSSSCG00000009915
	POGZ		ENSSSCG00000009925
	OLFML3		SCML2
	C6ORF62		ENSSSCG00000001174
	PGBD1		SEC63
	RPS10		CD72
	ZC3H14		GLUD1
	TDP1		IFNG
	CCDC88C		MGAT2
	SMC4		PAF-AH
	NPM2		DDOST
	EP400		ENSSSCG00000001129
	CCDC64		RTDR1
	POP5		ATAD1
	SF3A1		RPN1
	CEP55		STAG1
	ENSSSCG00000010519		MYOT
	ENSSSCG00000010599		TBC1D7
	C6ORF70		DAD1
	FAM184A		SNX14
	ENSSSCG00000004415		UCHL5
	PIF1		SLC44A4
	USP50		SCP2
	CEP152		TOMM20
	MPHOSPH10		ENSSSCG00000007320
	PTGDR		RNGTT
	ATG14		PI4KA
	WDR89		SEC23A
	VPS13A		ARGLU1
	SEC23B		BMP11
	HUMMLC2B		ENSSSCG00000008338
	RNF111		PARP6
	IL17RE		ENSSSCG00000010237
	LMF2		PDCD4
	HVCN1		DNAJC12
	FANCM		RFX7
	WDR76		PPAPDC1B
	ARL6IP4		HERC2
	ENSSSCG00000002832		ZFP37
	MSN		SLC24A2
	TSPAN6		UBE2Q1
	GBP2		ATF6
	SLC25A6		ACIN1
	MTERFD1		ENSSSCG00000011655
	ATAD1		KAT6A
	NIP7		STK38L
	RMND1		LAMP2
	OSGEP		SELENBP1
	RPL14		CTSS
	GATSL3		SNRNP48
	RINGO		KIAA0247
	HNRNPF		ZBTB24
	RPSA		CHCHD1
	ENSSSCG00000010421		ENTPD1
	RFX5		PHKA1
	ENSSSCG00000019724		H3F3A
	HSPCB		TPM1
	SFRS11		BRP44
	PMM1		ENSSSCG00000004562
	URB2		BTG1
	BAG4		CSAD
	GPD1		ENSSSCG00000012412
	MTF2		TMEM66
	POT1		COPS4
	S100G		ENSSSCG00000001136
	WFDC5		UBE3B
	ENSSSCG00000004386		UNC93B1
	PDE7A		CHKA
	ENSSSCG00000001038		OGFRL1
	TECPR2		PLAC8
	RPL23A		ATP13A2
	RBL1		NUCB2
	ZNF7		PCYOX1
	ENSSSCG00000005972		BCL11A
	ATP5F1		CD93
	COQ6		TP53I13
	ENSSSCG00000011879		IRF8
	RPS24
	MRPL18
	MAP3K5
	ZUFSP
	COQ3
	ENSSSCG00000000150
	CREB3
	ENSSSCG00000000407
	MT-CYB
	MED6
	RPL22
	GRB2
	MT-CO3
	ENSSSCG00000010038
	EXOG
	NIPSNAP1
	TM7SF2
	FUS
	KIAA0922
	SH3TC1
	ITGAX
	CLIC4
